# Supplementary material for: Molecular epidemiology of a carbapenem-resistant Serratia marcescens outbreak during the COVID-19 pandemic
Source: Front Microbiol. 2025 Jul 2;16:1525543. doi: 10.3389/fmicb.2025.1525543 (PMC12263918; doi:10.3389/fmicb.2025.1525543)
Supplement: Supplementary file 4 [file Table_2.xlsx]

## Sheet: Cópia de Banco total
Table S2. Clinical characteristics of MNSSm isolates (n = 170) during the period studied.
	Date	Material	Admission Unit	Age	COVID-19	Death within 30 days	TYG	AK	SMZ+TMP	FEP	CAZ	CIP	NOR	CN	TZP	Gene carbapenemase
1	2020-03-04	Tracheal aspirate	ICU	65	No	No	Yes	S	R	R	R	R	NA	I	R	Negative
2	2020-06-30	Tracheal aspirate	ICU	37	Yes	No	Yes	R	R	R	R	R	NA	R	R	Negative
3	2020-07-07	Urine	inpatient unit	37	Yes	No	Yes	S	S	R	R	NA	R	R	R	Negative
4	2020-07-23	Tracheal aspirate	ICU 7C	63	Yes	Yes	No	R	R	R	R	R	NA	R	R	Negative
5	2020-09-06	Tracheal aspirate	ICU B	66	Yes	Yes	Yes	S	R	R	R	R	NA	R	R	KPC
6	2020-11-14	Urine	Surgical unit	66	Yes	No	No	S	R	R	R	NA	R	R	R	NA
7	2020-11-20	Blood culture	ICU 1	75	Yes	No	NA	S	R	R	R	R	NA	R	R	KPC
8	2020-12-03	Catheter tip	Surgical unit	53	Yes	No	Yes	R	R	R	R	R	NA	NA	R	KPC
9	2020-12-06	Tracheal aspirate	ICU 7B	61	Yes	No	No	R	S	R	R	R	NA	R	R	KPC
10	2020-12-23	Tracheal aspirate	Inpatient unit	31	Yes	No	Yes	S	R	R	R	R	NA	NA	R	KPC
11	2020-12-29	Tracheal aspirate	Inpatient unit	33	Yes	No	No	R	S	R	R	R	NA	NA	R	KPC
12	2020-12-29	Tracheal aspirate	ICU 7C	66	Yes	Yes	Yes	R	R	R	R	R	NA	NA	R	KPC
13	2021-01-02 12:33:29	Tracheal aspirate	ICU 7B	61	Yes	Yes	Yes	S	R	R	R	R	NA	NA	R	KPC
14	2021-01-06 10:03:14	Tracheal aspirate	ICU 7A	44	Yes	Yes	Yes	R	R	R	R	R	NA	NA	R	NA
15	2021-01-07 10:38:17	Tracheal aspirate	ICU A COVID	81	Yes	Yes	Yes	R	R	R	R	R	NA	NA	R	KPC
16	2021-01-13 09:28:33	Tracheal aspirate	ICU 7A	42	Yes	Yes	Yes	R	R	R	R	R	NA	R	R	KPC
17	2021-02-01 08:38:55	Tracheal aspirate	ICU 7C	60	Yes	Yes	Yes	R	S	R	R	R	NA	R	R	KPC
18	2021-02-03 09:18:09	Blood culture	ICU 7B	30	No	Yes	Yes	S	R	R	R	R	NA	R	R	KPC
19	2021-02-08 08:53:08	Urine	Post-anesthesia care unit	47	No	Yes	Yes	R	R	R	R	R	NA	R	R	NDM
20	2021-02-09 09:24:52	Tracheal aspirate	ICU 7B	57	Yes	Yes	Yes	S	NA	R	R	R	NA	R	R	KPC
21	2021-02-16 08:57:14	Urine	inpatient unit	62	No	No	No	S	S	R	R	NA	R	R	R	KPC
22	2021-02-22 09:33:50	Tracheal aspirate	Inpatient unit	51	Yes	No	Yes	R	R	R	R	R	NA	R	R	KPC
23	2021-02-22 09:36:09	Tracheal aspirate	ICU E COVID	59	Yes	Yes	Yes	R	R	R	R	R	NA	R	R	KPC
24	2021-03-02 08:47:54	Urine	inpatient unit	60	No	No	Yes	R	S	R	R	NA	R	R	R	KPC
25	2021-03-03 09:11:28	Tracheal aspirate	ICU E COVID	62	Yes	Yes	Yes	R	R	R	R	R	NA	R	R	KPC
26	2021-03-04 09:15:16	Urine	inpatient unit	80	Yes	No	Yes	R	S	R	R	NA	R	R	R	KPC
27	2021-03-06 10:12:41	Tracheal aspirate	ICU SR	65	Yes	Yes	Yes	S	R	R	R	NA	R	R	R	KPC
28	2021-03-06 10:13:52	Tracheal aspirate	ICU SR	70	Yes	No	Yes	S	R	R	R	R	NA	R	R	KPC
29	2021-03-06 10:14:58	Tracheal aspirate	ICU 7B	52	Yes	No	Yes	R	R	R	R	I	NA	R	R	KPC
30	2021-03-08 10:37:02	Tracheal aspirate	ICU 7C	25	No	No	Yes	R	R	R	R	R	NA	R	R	KPC
31	2021-03-10 10:33:04	Tracheal aspirate	ICU 2	66	Yes	Yes	No	R	S	R	R	R	NA	R	R	KPC
32	2021-03-10 10:35:04	Blood culture	ICU 1	63	Yes	Yes	Yes	S	R	R	R	R	NA	R	R	KPC
33	2021-03-10 10:38:20	Urine	Post-anesthesia care unit	49	No	No	Yes	R	S	R	R	R	NA	R	R	KPC
34	2021-03-11 09:39:49	Blood culture	Inpatient unit	54	No	No	Yes	S	R	R	R	R	NA	R	R	KPC
35	2021-03-11 09:42:43	Tracheal aspirate	ICU 1	72	Yes	Yes	Yes	R	S	R	R	R	NA	R	R	KPC
36	2021-03-14 09:56:33	Urine	Covid-19 emergency unit	52	Yes	No	Yes	R	S	R	R	NA	R	R	R	KPC
37	2021-03-16 09:30:55	Tracheal aspirate	ICU 6A	27	Yes	Yes	Yes	S	R	R	R	R	NA	R	R	KPC
38	2021-03-16 09:32:05	Tracheal aspirate	ICU 2	60	Yes	No	No	R	S	R	R	R	NA	R	R	KPC
39	2021-03-17 10:42:48	Urine	Inpatient unit	49	Yes	No	Yes	S	R	R	R	NA	R	R	R	KPC
40	2021-03-18 11:45:57	Tracheal aspirate	ICU 6B	43	Yes	No	Yes	R	R	R	R	R	NA	R	R	KPC
41	2021-03-18 11:47:00	Tracheal aspirate	ICU 1	62	Yes	Yes	Yes	S	R	R	R	R	NA	R	R	KPC
42	2021-03-20 09:09:13	Tracheal aspirate	ICU 2	56	Yes	No	Yes	S	R	R	R	R	NA	R	R	KPC
43	2021-03-23 09:18:20	Urine	Inpatient unit	68	Yes	No	No	R	S	R	R	NA	R	R	R	KPC
44	2021-03-24 11:03:26	Tracheal aspirate	ICU 2	62	No	Yes	Yes	S	R	R	R	R	NA	R	R	KPC
45	2021-03-24 11:04:50	Tracheal aspirate	ICU 7C	45	Yes	Yes	Yes	S	R	R	R	R	NA	R	R	KPC
46	2021-03-25 11:07:27	Blood culture	Inpatient unit	34	No	No	Yes	S	R	R	R	R	NA	R	R	KPC
47	2021-03-27 08:29:06	Tracheal aspirate	Surgical unit	46	Yes	No	No	R	S	R	R	R	NA	R	R	KPC
48	2021-03-27 08:54:52	Tracheal aspirate	ICU 6C	52	Yes	No	Yes	S	R	R	R	R	NA	R	R	KPC
49	2021-03-27 09:08:36	Tracheal aspirate	ICU 1	42	Yes	No	Yes	S	R	R	R	R	NA	R	R	KPC
50	2021-03-27 12:25:47	Tracheal aspirate	Inpatient unit	33	Yes	No	Yes	R	R	R	R	R	NA	R	R	KPC
51	2021-03-28 07:56:07	Tracheal aspirate	ICU 6A	37	Yes	No	Yes	R	R	R	R	R	NA	R	R	KPC
52	2021-03-30 08:42:30	Tracheal aspirate	ICU 7E	52	Yes	No	Yes	R	S	R	R	R	NA	R	R	KPC
53	2021-03-30 08:44:29	Tracheal aspirate	ICU 7E	55	Yes	No	Yes	R	R	R	R	R	NA	R	R	KPC
61	2021-04-02	Urine	Inpatient Unit	70	Yes	No	Yes	R	R	R	R	NA	R	R	R	KPC
63	2021-04-02	Tracheal aspirate	ICU 2	49	Yes	No	Yes	R	S	R	R	R	NA	R	R	KPC
64	2021-04-04	Tracheal aspirate	ICU 6 E	78	Yes	Yes	No	R	R	R	R	R	NA	R	R	Negative
65	2021-04-05	Tracheal aspirate	ICU 7A	48	Yes	Yes	Yes	R	R	R	R	R	NA	R	R	KPC
66	2021-04-05	Tracheal aspirate	Cardiovascular ICU	69	Yes	Yes	Yes	S	R	R	R	R	NA	R	R	KPC
67	2021-04-05	Tracheal aspirate	ICU 6A	40	Yes	No	Yes	S	R	R	R	R	NA	R	R	KPC
68	2021-04-06	Tracheal aspirate	ICU 2	66	Yes	No	Yes	R	R	R	R	R	NA	R	R	KPC
69	2021-04-06	Blood culture	ICU 7D	74	Yes	Yes	Yes	R	R	R	R	R	NA	R	R	KPC
73	2021-04-06	Tracheal aspirate	ICU 2	71	Yes	Yes	Yes	R	R	R	R	R	NA	R	R	KPC
71	2021-04-07	Tracheal aspirate	ICU 7B	48	Yes	No	Yes	R	R	R	R	R	NA	R	R	KPC
72	2021-04-07	Tracheal aspirate	Post-anesthesia care unit	52	Yes	No	Yes	R	R	R	R	R	NA	R	R	KPC
74	2021-04-10	Tracheal aspirate	Inpatient unit	45	Yes	No	Yes	R	R	R	R	R	NA	R	R	KPC
75	2021-04-11	Tracheal aspirate	ICU 6B	38	Yes	No	No	R	S	R	R	R	NA	R	R	KPC
77	2021-04-13	Tracheal aspirate	ICU 6A	27	Yes	Yes	Yes	S	R	R	R	R	NA	R	R	KPC
78	2021-04-13	Tracheal aspirate	ICU 7A	38	Yes	Yes	Yes	S	S	R	R	R	NA	R	R	KPC
79	2021-04-15	Blood culture	ICU 6C	60	Yes	Yes	Yes	R	S	R	R	R	NA	NA	R	NA
80	2021-04-17	Blood culture	ICU 7A	69	Yes	Yes	No	R	S	R	R	R	NA	R	R	KPC
81	2021-04-19	Tracheal aspirate	ICU SR	65	Yes	No	Yes	S	S	R	R	R	NA	NA	R	KPC
82	2021-04-19	Tracheal aspirate	ICU 7A	56	Yes	No	Yes	R	NA	R	R	R	NA	NA	R	KPC
83	2021-04-22	Tracheal aspirate	ICU 7D	34	Yes	Yes	Yes	R	R	R	R	R	NA	NA	R	KPC
84	2021-04-23	Tracheal aspirate	Inpatient unit	52	Yes	No	Yes	R	R	R	R	R	NA	NA	I	Negative
85	2021-04-24	Tracheal aspirate	ICU 6A	55	Yes	Yes	No	R	R	R	R	R	NA	R	R	KPC
86	2021-04-24	Bronchoalveolar Lavage	ICU 7A	40	Yes	Yes	Yes	R	R	R	R	R	NA	R	R	KPC
87	2021-04-24	Tracheal aspirate	ICU 6B	65	Yes	No	Yes	S	R	R	R	R	NA	R	R	KPC
88	2021-04-26	Tracheal aspirate	Inpatient unit	72	Yes	No	Yes	S	R	R	R	R	NA	R	R	KPC
89	2021-04-27	Tracheal aspirate	ICU 6A	46	Yes	Yes	Yes	S	R	R	R	R	NA	NA	R	KPC
90	2021-05-02	Tracheal aspirate	ICU 7D	52	Yes	Yes	Yes	S	R	R	R	R	NA	NA	R	KPC
91	2021-05-07	Tracheal aspirate	ICU 7A	68	Yes	Yes	No	R	S	R	R	R	NA	NA	R	KPC
92	2021-05-07	Tracheal aspirate	ICU 7D	44	Yes	Yes	Yes	No disponível	NA	R	R	R	NA	NA	R	KPC
54	2021-05-10	Tracheal aspirate	ICU 2	59	Yes	No	Yes	S	NA	R	R	R	NA	NA	R	KPC
56	2021-05-10	Tracheal aspirate	ICU 6D	59	Yes	Yes	Yes	R	NA	R	R	R	NA	NA	R	KPC
55	2021-05-11	Tracheal aspirate	ICU 7A	61	Yes	Yes	Yes	R	NA	R	R	R	NA	NA	R	KPC
93	2021-05-11	Tracheal aspirate	ICU 1	56	No	No	Yes	R	NA	R	R	R	NA	NA	R	KPC
94	2021-05-12	Tracheal aspirate	ICU 6D	59	Yes	Yes	Yes	R	NA	R	R	R	NA	NA	R	KPC
95	2021-05-12	Tracheal aspirate	ICU 7A	61	Yes	Yes	Yes	R	NA	R	R	R	NA	NA	R	KPC
96	2021-05-13	Tracheal aspirate	ICU 2	59	Yes	No	Yes	S	NA	R	R	R	NA	NA	R	KPC
97	2021-05-17	Tracheal aspirate	ICU 7D	52	Yes	No	NA	S	NA	R	I	R	NA	S	R	KPC
98	2021-05-18	Tracheal aspirate	Inpatient unit	45	Yes	No	Yes	S	NA	R	R	R	NA	S	R	KPC
99	2021-05-19	Tracheal aspirate	ICU 7C	70	Yes	Yes	Yes	R	NA	R	R	R	NA	R	R	KPC
100	2021-05-19	Tracheal aspirate	ICU 7B	59	Yes	No	Yes	R	NA	R	R	R	NA	R	R	KPC
58	2021-05-20	Tracheal aspirate	ICU 7D	59	Yes	Yes	No	S	NA	R	R	R	NA	R	R	KPC
57	2021-05-21	Bronchoalveolar Lavage	ICU 7D	52	Yes	No	No	S	NA	R	R	R	NA	R	R	KPC
101	2021-05-22	Tracheal aspirate	ICU 7C	63	Yes	Yes	No	S	NA	R	R	R	NA	R	R	KPC
103	2021-05-25	Tracheal aspirate	ICU 7A	71	Yes	Yes	Yes	S	NA	R	R	R	NA	R	R	KPC
102	2021-05-28	Blood culture	ICU 6C	56	Yes	No	No	S	NA	R	R	R	NA	R	R	KPC
104	2021-05-28	Bronchoalveolar Lavage	ICU 6E	44	No	No	Yes	R	NA	R	R	S	NA	R	R	Negative
106	2021-05-31	Bronchoalveolar Lavage	Ambulatory surgical center	25	No	No	No	R	NA	R	R	R	NA	R	R	KPC
109	2021-06-02	Sputum	ICU 6B	54	Yes	Yes	No	S	R	R	R	R	NA	R	R	KPC
105	2021-06-04	Tracheal aspirate	ICU 7C	59	Yes	No	No	S	R	R	R	R	NA	R	R	KPC
107	2021-06-04	Tracheal aspirate	ICU 6D	44	Yes	Yes	Yes	S	R	R	R	R	NA	R	R	KPC
108	2021-06-05	Bronchoalveolar Lavage	ICU 6B	40	Yes	Yes	No	S	R	R	R	R	NA	R	R	KPC
111	2021-06-08	Tracheal aspirate	ICU 7B	60	Yes	No	Yes	S	S	R	R	R	NA	S	R	KPC
112	2021-06-08	Tracheal aspirate	ICU 7D	24	Yes	Yes	Yes	R	R	R	R	R	NA	R	R	KPC
113	2021-06-14	Sputum	Inpatient unit	64	Yes	No	Yes	R	R	R	R	R	NA	R	R	KPC
114	2021-06-14	Sputum	ICU 6B	61	Yes	Yes	Yes	R	R	R	R	R	NA	R	R	KPC
115	2021-06-16	Tracheal aspirate	ICU 7C	48	Yes	Yes	No	No realizado	R	R	R	R	NA	R	R	KPC
116	2021-06-16	Tracheal aspirate	Inpatient unit	64	Yes	No	Yes	R	R	R	R	R	NA	R	R	KPC
117	2021-06-17	Tracheal aspirate	ICU 7A	47	Yes	No	No	S	R	R	I	I	NA	R	R	KPC
120	2021-06-19	Tracheal aspirate	ICU 7A	53	Yes	No	Yes	S	R	R	R	R	NA	R	R	KPC
119	2021-06-21	Tracheal aspirate	ICU 6 E	44	Yes	No	Yes	S	R	R	R	R	NA	NA	R	KPC
118	2021-06-22	Tracheal aspirate	ICU 7A	39	Yes	No	Yes	S 4.0	S	R	R	R	NA	R	R	KPC
121	2021-06-25	Tracheal aspirate	ICU 6E	52	Yes	No	No	S	S	R	R	R	NA	NA	R	NDM
122	2021-06-28	Tracheal aspirate	Obstetrical unit	33	No	No	Yes	S	R	R	R	R	NA	NA	R	KPC
123	2021-07-02	Tracheal aspirate	ICU 1	21	No	No	Yes	S	R	R	R	R	NA	R	R	KPC
124	2021-07-03	Tracheal aspirate	ICU 6D	53	Yes	No	Yes	S	R	R	R	I	NA	R	R	KPC
121	2021-07-04	Bronchoalveolar Lavage	ICU 6D	54	Yes	Yes	Yes	S	R	R	R	R	NA	R	R	KPC
128	2021-07-05	Sputum	Surgical unit	64	Yes	No	Yes	R	R	R	R	R	NA	R	R	KPC
127	2021-07-08	Tracheal aspirate	ICU1	63	Yes	Yes	Yes	S	R	R	R	R	NA	R	R	KPC
126	2021-07-09	Tracheal aspirate	ICU 6A	66	Yes	Yes	Yes	S	R	R	R	R	NA	R	R	KPC
129	2021-07-10	Tracheal aspirate	ICU 7C	73	Yes	Yes	Yes	R	R	R	I	I	NA	S	R	KPC
130	2021-07-10	Tracheal aspirate	ICU 6A	45	Yes	No	Yes	S	R	R	R	I	NA	R	R	KPC
133	2021-07-15	Tracheal aspirate	ICU 6D	50	Yes	Yes	Yes	S	R	R	R	R	NA	R	R	KPC
131	2021-07-16	Blood culture	ICU 7C	29	Yes	Yes	Yes	S	R	R	R	R	NA	R	R	KPC
134	2021-07-18	Tracheal aspirate	ICU 6B	35	Yes	Yes	No	S	R	R	R	S	NA	R	R	KPC
136	2021-07-18	Tracheal aspirate	ICU 6D	52	Yes	Yes	No	S	S	R	R	S	NA	R	R	KPC
137	2021-07-20	Tracheal aspirate	ICU 6B	46	Yes	No	Yes	S	R	R	R	R	NA	R	R	KPC
138	2021-07-22	Tracheal aspirate	ICU 6A	61	Yes	No	No	S	R	R	R	R	NA	R	R	KPC
139	2021-07-26	Bronchoalveolar Lavage	ICU 6D	28	Yes	No	No	S	R	R	R	R	NA	R	R	KPC
140	2021-07-27	Lung secretion	ICU 7B	43	Yes	No	No	S	R	R	R	R	NA	R	R	KPC
143	2021-08-07	Groin skin	Special care unit	70	No	Yes	No	R	S	R	R	R	NA	R	R	KPC
144	2021-08-10	Catheter tip	Surgical unit	66	No	No	Yes	R	R	R	R	R	NA	R	R	NDM
145	2021-08-15	Tracheal aspirate	ICU 6B	59	Yes	Yes	Yes	S	R	R	R	R	NA	NA	R	KPC
146	2021-08-19	Tracheal aspirate	ICU 6D	71	Yes	No	No	R	R	R	R	R	NA	R	R	KPC
147	2021-08-23	Tracheal aspirate	ICU 6A	58	Yes	Yes	No	S	S	R	R	R	NA	R	R	KPC
148	2021-09-05	Sputum	ICU 6D	53	Yes	No	Yes	R	R	R	R	R	NA	R	R	KPC
149	2021-09-08	Sputum	ICU 2	21	Yes	Yes	Yes	S	R	R	R	R	NA	R	R	KPC
151	2021-09-26	Tracheal aspirate	ICU 6E	71	Yes	Yes	Yes	R	R	R	R	R	NA	R	R	KPC
150	2021-09-30	Urine	Inpatient unit	22	No	No	No	R	R	R	R	NA	R	R	R	KPC
152	2021-10-02	Tracheal aspirate	Inpatient unit	64	Yes	No	Yes	S	R	R	R	R	NA	R	R	KPC
153	2021-10-08	Tracheal aspirate	ICU 6D	35	Yes	No	Yes	S	R	R	R	R	NA	R	R	KPC
154	2021-10-16	Tracheal aspirate	ICU 2	50	No	No	No	S	R	R	R	R	NA	R	R	KPC
155	2021-10-16	Bone fragment	Ambulatory surgical center	62	No	No	No	R	R	R	R	R	NA	R	R	KPC
156	2021-10-19	Blood culture	ICU 2	46	Yes	Yes	Yes	R	R	R	R	R	NA	R	R	KPC
157	2021-10-28	Tracheal aspirate	ICU 6D	53	No	No	Yes	S	R	R	R	I	NA	R	R	NDM
158	2021-10-29	Tracheal aspirate	ICU 6D	56	Yes	No	No	R	S	R	R	R	NA	R	R	KPC
164	2021-11-01	Amputation stump	Surgical unit	73	Yes	No	Yes	R	R	R	R	R	NA	R	R	KPC
165	2021-11-02	Blood culture	ICU 6D	65	Yes	Yes	Yes	S	R	R	R	R	NA	R	R	KPC
159	2021-11-06	Tracheal aspirate	ICU 6C	40	Yes	Yes	Yes	S	R	R	R	R	NA	R	R	KPC
160	2021-11-06	Tracheal aspirate	ICU 1	68	No	Yes	Yes	S	R	R	R	R	NA	R	R	KPC
161	2021-11-06	Tissue debridement	Surgical unit	81	No	No	No	S	S	R	R	R	NA	R	R	KPC
163	2021-11-08	Tracheal aspirate	ICU 1	68	No	Yes	Yes	S	R	R	R	R	NA	R	R	KPC
166	2021-11-08	Biopsy fragment	ICU 2	51	No	Yes	Yes	S	R	R	R	R	NA	R	R	KPC
162	2021-11-12	Urine	Inpatient unit	58	No	No	No	R	S	R	R	R	NA	R	R	KPC
167	2021-11-17	Sputum	ICU 6C	65	Yes	Yes	Yes	S	S	R	R	R	NA	S	R	NDM
168	2021-11-26	Sputum	ICU 2	73	No	Yes	Yes	R	R	R	R	R	NA	R	R	KPC
169	2021-11-30	Bronchoalveolar Lavage	ICU 3	66	No	Yes	No	S	R	R	R	R	NA	R	R	KPC
170	2021-12-02	Bile	Inpatient unit	62	No	No	No	R	S	R	R	R	NA	R	R	KPC
172	2021-12-05	Tracheal aspirate	ICU 6C	25	Yes	Yes	Yes	R	S	R	R	R	NA	R	R	NA
171	2021-12-06	Urine	Inpatient unit	61	No	No	No	R	S	R	R	NA	R	R	R	KPC
173	2021-12-11	Bone fragment	Ambulatory surgical center	55	No	No	No	S	S	R	R	R	NA	R	R	KPC
174	2021-12-19	Tracheal aspirate	ICU 1	65	No	Yes	Yes	R	R	R	R	R	NA	R	R	KPC
175	2021-12-21	Ear discharge	Inpatient unit	24	No	No	Yes	R	S	R	R	R	NA	R	R	KPC
176	2021-12-28	Bronchoalveolar Lavage	ICU 2	28	No	No	Yes	S	R	R	R	R	NA	R	R	KPC
177	2021-12-29	Urine	Surgical unit	75	No	No	Yes	R	R	R	R	NA	R	R	R	NDM
178	2021-12-31	Urine	ICU 2	42	No	No	Yes	S	S	R	R	NA	R	S	R	KPC
179	2022-01-17	Sputum	ICU 2	45	No	No	No	S	S	R	R	S	NA	S	R	KPC
180	2022-01-30	Blood culture	ICU 2	67	No	Yes	Yes	S	R	R	R	R	NA	R	R	KPC
ICU: Intensive Care Unit; S: susceptible; I:intermediary; R: resistant; NA: not available; AK: amikacin; SMZ+TMP: sulfamethoxazole-thyrotropin; FEP: cefepime; CIP: ciprofloxacin; NOR: norfloxacin; CN: gentamicin; TZP: piperacillin-tazobactam; MPM: meropenem; CZA: ceftazidime-avibactam; MRV: meropenem-vaborbactam.

## Sheet: Página1
5
7
8
9
12
13
15
17
18
20
25
27
29
31
32
35
37
38
40
41
42
44
49
52
53
63
66
67
68
69
73
75
83
54
56
55
93
96
58
57
103
102
105
108
111
114
115
117
120
119
128
129
130
133
131
134
136
138
139
140
146
149
151
153
154
157
159
160
163
167
169
178
72
